# Supplementary material for: Utility of Single Items within the Suicidal Behaviors Questionnaire-Revised (SBQ-R): A Bayesian Network Approach and Relative Importance Analysis
Source: Behav Sci (Basel). 2024 May 14;14(5):410. doi: 10.3390/bs14050410 (PMC11117767; doi:10.3390/bs14050410)
Supplement: Supplementary file 1 [file behavsci-14-00410-s001.zip]

Archive with 1 entries (1 files):
- behavsci-2906370-supplementary.pdf
